# Supplementary material for: Adaptation Time as a Determinant of the Dosimetric Effectiveness of Online Adaptive Radiotherapy for Bladder Cancer
Source: Cancers (Basel). 2023 Nov 29;15(23):5629. doi: 10.3390/cancers15235629 (PMC10705074; doi:10.3390/cancers15235629)
Supplement: Supplementary file 1 [file cancers-15-05629-s001.zip]

Archive with 1 entries (1 files):
- cancers-2719197-supplementary.pdf
